# Supplementary material for: Primitive Genepools of Asian Pears and Their Complex Hybrid Origins Inferred from Fluorescent Sequence-Specific Amplification Polymorphism (SSAP) Markers Based on LTR Retrotransposons
Source: PLoS One. 2016 Feb 12;11(2):e0149192. doi: 10.1371/journal.pone.0149192 (PMC4752223; doi:10.1371/journal.pone.0149192)
Supplement: S1 Table — (XLSX) [file pone.0149192.s003.xlsx]

## Sheet: Sheet1
Table S1 Complete data set for 93 accessions amplified by 12 primer combinations
	primer combination 1
Length of bands Accession	70	71	72	73	74	75	76	77	78	79	80	81	82	83	84	85	86	87	88	89	90	91	92	93	94	95	96	97	98	99	100	101	102	103	104	105	106	107	108	109	110	111	112	113	114	115	116	117	118
P. betulaefolia 1	1	1	1	1	1	0	0	0	1	0	0	1	0	1	1	1	0	1	0	1	0	1	0	1	0	0	0	1	1	0	1	1	0	0	1	1	1	0	1	1	0	0	1	1	1	1	1	1	0
P. betulaefolia 2	1	1	1	0	0	1	0	1	1	0	0	1	0	0	1	0	0	1	0	1	0	1	0	1	0	0	0	1	1	0	1	1	0	0	1	1	1	0	1	0	0	0	1	1	1	0	1	1	0
P. betulaefolia 3	1	0	1	0	0	1	0	1	1	0	1	1	1	0	0	1	0	1	0	0	1	1	0	1	0	0	0	1	1	0	0	1	0	0	1	0	1	0	1	1	0	0	1	1	0	0	1	1	1
P. betulaefolia 4	1	0	1	1	1	0	0	0	1	0	1	1	0	1	0	1	0	1	0	0	0	1	0	1	0	0	0	1	1	0	1	1	1	0	1	0	1	0	0	0	0	0	1	1	0	0	1	1	1
P. betulaefolia 5	1	0	1	1	0	1	0	0	1	1	1	1	0	1	1	1	0	1	0	0	1	1	0	1	0	0	0	1	1	0	1	0	1	0	1	0	1	0	1	0	0	1	1	0	1	0	1	1	1
P. betulaefolia 6	1	0	1	0	1	0	1	0	1	0	0	1	0	0	1	1	0	1	0	1	0	1	0	1	0	0	0	0	1	0	1	1	1	0	1	1	1	0	0	1	0	0	1	0	0	0	1	1	0
P. betulaefolia 7	1	0	1	0	1	0	1	0	1	0	1	1	1	0	0	0	1	1	1	0	1	1	0	1	0	0	0	1	1	0	1	0	0	0	1	1	1	1	1	0	0	0	1	1	0	0	1	1	1
P. betulaefolia 8	1	0	1	1	0	1	0	0	1	0	0	1	0	1	1	1	1	1	0	1	0	1	0	1	0	0	0	1	1	0	0	1	1	0	1	1	1	0	0	1	0	0	1	1	1	0	1	1	1
P. calleryana 1	1	1	1	0	1	1	1	0	1	0	1	1	0	0	1	1	1	0	1	0	0	1	0	1	0	0	1	1	0	1	1	1	0	0	1	1	1	0	1	0	0	1	1	1	1	0	1	1	0
P. calleryana 2	1	1	1	0	1	0	1	1	1	0	1	1	0	1	1	1	1	0	1	0	1	1	0	1	1	0	1	1	1	1	0	1	1	1	0	1	1	1	1	1	0	1	1	1	1	0	1	1	1
P. calleryana 3	1	1	1	0	1	0	0	0	1	0	0	1	0	0	1	1	1	0	1	0	1	0	0	1	0	0	0	1	0	0	1	1	1	0	1	0	1	0	1	1	0	0	0	1	1	0	1	1	1
P. calleryana 4	1	0	1	0	1	1	1	0	1	0	1	1	0	1	1	1	1	0	0	1	1	1	0	1	0	0	0	1	1	0	1	1	1	0	1	1	1	0	0	1	0	1	0	1	1	0	1	1	0
P. calleryana 5	1	0	1	0	1	1	1	0	1	0	1	1	0	1	0	1	1	1	0	1	1	1	0	1	0	0	0	1	1	1	1	1	1	0	1	1	1	0	0	1	0	1	1	0	1	0	1	1	0
P. calleryana 6	1	0	1	0	1	0	1	0	1	0	1	1	0	0	1	1	1	1	0	1	1	1	0	1	0	0	0	1	0	1	1	1	1	0	1	0	1	0	0	1	0	1	1	0	1	0	1	1	1
P. calleryana 7	1	0	1	0	1	0	0	0	1	0	0	1	0	1	0	1	1	0	1	0	1	1	0	1	0	0	0	1	0	0	1	1	1	1	0	1	1	0	0	0	0	1	1	0	1	0	1	1	1
P. pashia 1	1	1	1	0	0	1	1	1	1	0	1	1	0	1	0	0	1	0	1	0	1	0	1	1	0	0	0	1	0	1	1	1	1	1	0	1	1	0	0	0	0	0	1	0	1	0	1	1	1
P. pashia 2	1	1	1	0	0	1	1	1	1	0	1	1	0	1	0	1	0	1	1	0	1	1	0	1	0	1	0	1	0	1	1	1	0	1	1	1	1	0	0	1	0	1	1	1	1	0	1	1	1
P. pashia 3	1	0	1	0	1	0	1	1	1	0	1	1	0	1	0	0	1	0	1	0	1	0	0	1	0	0	0	1	0	1	1	1	0	1	1	1	1	0	1	0	0	1	1	0	1	0	1	1	1
P. pashia 4	1	1	1	0	0	1	1	0	1	0	1	1	0	1	1	1	1	0	1	0	1	0	1	1	0	1	0	1	1	0	1	1	1	1	0	1	1	0	1	0	0	1	1	0	1	0	1	1	1
P. pashia 5	1	1	1	0	1	0	1	1	1	0	1	1	0	1	0	1	1	0	1	0	1	0	0	1	1	0	0	1	1	0	1	1	1	1	0	1	1	0	1	1	0	1	1	0	1	0	1	1	1
P. pashia 6	1	0	1	0	0	1	0	1	1	0	1	1	1	1	1	1	1	0	1	1	1	1	0	1	0	1	0	1	0	0	1	1	1	0	1	1	1	0	1	0	0	1	1	0	1	0	1	1	1
P. pashia 7	1	0	1	0	0	1	1	1	1	0	1	1	0	1	1	1	1	0	1	0	1	1	0	1	0	0	1	1	0	1	1	1	1	0	1	1	1	0	1	1	0	0	1	0	1	0	1	1	1
P. pashia 8	1	1	1	0	0	1	0	1	1	0	1	1	0	1	0	0	1	0	1	0	1	0	1	1	0	0	0	1	0	1	0	1	1	0	1	1	1	1	1	1	0	1	1	0	1	0	1	1	1
Piaobali	1	1	1	1	0	1	0	1	1	0	1	1	0	1	1	1	1	0	1	0	1	1	0	1	0	0	0	0	1	1	1	1	0	1	1	1	1	0	1	1	0	1	1	0	1	1	1	1	1
Baihuli	1	0	1	1	0	1	0	0	1	0	1	1	0	1	1	1	1	0	1	0	1	1	1	1	0	0	0	1	0	1	1	1	1	1	0	1	1	0	0	1	0	1	1	0	1	0	1	1	0
Mashanshali	1	0	1	0	1	1	0	1	1	0	1	1	0	0	1	1	1	0	0	1	1	0	1	0	0	1	0	1	0	0	1	1	1	1	0	1	1	1	0	0	0	0	1	0	1	0	1	1	1
Mandingxueli	1	0	1	0	1	0	0	1	1	0	1	1	0	1	1	1	1	0	1	0	1	0	1	1	0	1	0	1	0	1	1	0	1	1	0	1	1	0	0	0	0	0	1	1	1	0	0	1	1
Hongshaobang	1	0	1	0	1	0	0	0	1	0	1	1	0	0	1	1	1	0	1	0	1	1	0	1	0	0	0	1	0	0	1	1	0	1	0	1	1	0	0	0	0	1	1	1	1	0	1	1	0
Baozhuli	1	1	1	0	1	0	1	1	1	0	1	1	0	0	1	1	1	0	1	0	1	1	0	1	0	1	0	1	0	0	1	1	0	1	1	1	1	0	0	0	0	1	1	0	1	0	1	1	1
Shexiangli	1	1	1	0	1	0	0	1	1	0	1	1	0	0	1	1	1	0	1	0	1	1	0	1	0	1	1	1	0	1	1	1	1	1	0	1	1	0	0	1	0	0	1	0	1	1	1	1	0
Yunlu	1	1	1	0	1	0	0	1	1	0	1	1	1	0	1	1	1	1	1	0	1	1	1	1	1	1	0	1	0	0	1	0	0	1	1	0	1	0	0	1	0	1	1	0	1	0	0	1	0
Frashishi	1	1	1	0	1	1	0	1	1	0	1	1	0	0	1	1	1	1	0	0	0	1	1	1	1	0	0	1	0	1	1	0	1	0	1	0	1	1	0	0	1	0	1	1	0	0	1	1	1
Nakh	1	0	1	0	1	1	0	1	1	0	1	1	1	0	0	1	1	1	0	0	1	0	0	1	0	0	0	1	1	0	1	1	1	0	1	1	1	1	0	0	1	0	1	1	1	0	1	1	0
Btangi	1	1	1	0	0	1	1	1	1	0	1	1	0	0	1	1	1	0	1	0	1	1	0	1	0	0	0	1	0	0	1	1	1	0	1	1	1	0	1	0	0	0	1	0	1	0	1	1	1
Nashpati	1	1	1	0	0	1	0	1	1	0	1	1	0	0	1	1	1	1	0	0	1	1	1	1	0	1	0	1	0	0	1	1	1	0	1	1	1	0	1	0	0	1	1	1	1	0	1	1	1
Bagugosha	1	1	0	0	1	0	0	1	1	0	1	1	0	0	1	1	1	0	1	0	1	1	0	1	0	1	0	1	0	1	1	1	1	0	1	1	1	1	0	1	1	1	1	0	1	1	1	1	1
Hanheungli-Kou	1	1	1	0	0	1	0	1	1	0	1	1	0	0	1	1	1	0	1	0	1	1	0	1	0	0	0	1	0	0	0	1	0	0	1	1	1	0	0	0	0	0	1	1	1	1	1	1	1
Hanheungli-Otsu	1	0	1	0	1	0	0	0	1	0	1	1	0	0	1	1	1	0	1	0	1	1	0	1	0	0	0	1	0	1	1	1	0	1	0	0	1	0	0	1	0	1	1	0	1	0	1	1	1
Hoeryongbae	1	1	1	0	0	1	0	0	1	0	1	1	0	0	1	1	1	0	1	0	1	1	0	1	1	0	0	1	1	0	1	0	1	1	0	1	1	0	0	0	0	0	1	1	1	0	1	1	1
Chousennashi	1	0	1	0	1	0	1	1	1	0	1	1	0	1	1	1	1	1	0	0	1	1	0	1	0	1	0	1	0	0	1	1	1	0	1	1	1	0	1	1	0	1	1	0	1	0	1	1	0
Henshanli	0	1	1	0	1	0	1	0	1	0	1	1	0	1	1	1	1	0	0	1	0	1	0	1	1	1	0	1	0	1	1	0	1	0	1	0	1	1	0	0	0	1	1	0	1	0	1	1	1
Tsukatanashi	1	1	1	1	1	0	1	0	1	0	1	1	0	0	1	1	1	1	0	0	0	1	0	1	1	1	0	1	0	0	1	1	0	1	0	1	1	0	0	0	0	0	1	0	1	1	0	1	1
Nekogoroshi	1	0	1	0	0	1	0	1	1	0	1	1	0	0	1	0	1	1	1	1	0	1	0	1	1	0	0	1	0	0	1	1	1	0	1	1	1	0	0	1	0	1	1	0	1	0	1	1	0
Kansaiyichi	1	0	1	0	0	1	0	1	1	0	1	1	0	1	1	1	1	0	1	0	1	1	0	1	0	1	0	1	0	0	1	1	0	0	1	1	1	0	0	1	0	0	1	0	1	0	1	1	0
Tosanashi	1	1	1	0	0	1	1	1	1	0	1	1	0	0	1	1	1	1	0	0	1	1	0	1	0	0	0	0	1	0	1	1	1	0	1	1	1	0	0	0	0	0	1	0	1	0	1	1	1
Hatsushimo	1	0	1	1	1	0	0	0	1	0	1	1	0	1	1	1	1	0	1	0	1	1	0	1	1	1	0	1	0	0	1	1	1	1	1	0	1	0	0	0	1	0	1	1	1	1	1	1	1
Yali	1	0	1	0	0	1	0	1	1	0	1	1	0	1	0	1	1	0	1	0	1	1	0	1	1	1	0	1	0	0	1	1	0	0	1	1	1	0	0	1	0	0	1	0	1	0	1	1	0
P. pyrifolia 1	0	0	1	0	1	1	0	1	1	0	1	1	0	1	1	1	0	1	1	1	1	1	0	1	1	0	0	1	0	0	1	1	1	0	1	1	1	0	1	1	0	1	1	0	1	0	1	1	1
Dadongguo	1	1	1	0	1	0	0	0	1	0	1	1	0	1	1	1	1	0	1	1	1	1	0	1	0	1	0	1	0	1	1	1	0	0	1	1	1	0	0	0	0	1	1	0	1	0	1	1	0
Fenhongxiao	1	1	1	0	1	0	0	1	1	0	1	1	0	1	0	1	1	0	1	0	1	1	0	1	0	0	0	1	0	0	1	1	0	1	1	1	1	0	1	1	0	0	1	0	1	0	1	1	1
Fengxianjitui	1	1	1	0	1	0	0	1	1	0	1	1	0	0	1	1	1	0	1	0	1	1	0	1	0	0	0	1	0	0	1	0	0	1	0	1	1	0	0	0	0	1	1	0	1	0	1	1	1
Jingchuan	1	1	1	0	1	0	0	1	1	0	1	1	1	0	0	1	1	0	1	0	1	1	1	1	0	0	0	1	0	1	1	0	0	0	1	1	1	0	0	0	0	0	1	1	1	0	1	1	1
Yinbai	1	0	1	1	0	1	0	1	1	0	1	1	0	1	1	1	1	0	0	0	1	1	0	1	1	1	0	1	0	1	0	1	0	1	1	0	1	0	0	0	0	0	1	0	1	0	1	1	0
Xuehua	1	1	1	0	1	0	0	1	1	0	1	1	0	1	1	1	1	0	1	0	1	1	0	1	0	0	0	1	0	0	1	1	0	0	1	1	1	0	1	0	0	0	1	0	1	0	1	1	1
Xiangchun	1	0	1	0	1	0	0	1	1	0	1	1	0	1	0	1	1	0	1	1	1	1	0	1	1	0	0	1	1	0	1	1	1	0	1	0	1	0	0	0	0	0	1	0	1	1	1	1	0
Huangjitui	1	0	1	0	1	0	0	1	1	0	1	1	1	0	1	1	1	0	1	0	1	1	0	1	0	0	0	1	1	0	1	0	0	1	0	1	1	0	0	0	0	0	1	0	1	0	1	1	1
Eli	1	0	1	0	0	1	0	1	1	0	1	1	0	1	1	1	1	0	1	1	1	1	0	1	0	1	0	1	1	0	1	0	0	0	1	1	1	0	0	1	0	0	1	0	1	0	1	1	0
Dadongguo	1	0	1	0	1	0	0	1	1	0	1	1	0	1	1	1	1	0	1	0	1	1	0	1	0	0	0	1	0	1	1	1	0	0	1	1	1	0	0	0	0	1	1	0	1	0	1	1	0
Suli	1	0	1	0	0	1	0	1	1	0	1	1	0	0	1	1	1	0	1	0	1	1	1	1	0	0	0	1	1	0	1	1	1	0	1	1	1	0	0	0	0	0	1	0	1	1	1	1	1
Daaoao	1	0	1	0	0	1	0	1	1	0	1	1	0	1	1	1	1	0	1	0	1	1	0	1	0	1	0	1	1	0	1	1	0	0	1	1	1	0	1	0	0	0	1	1	1	1	1	1	0
Xiaojin	1	1	0	0	1	0	0	1	1	0	1	1	0	0	1	1	1	0	1	0	1	1	0	1	0	1	0	1	0	0	0	1	1	0	1	1	1	0	0	1	0	1	1	0	1	1	1	1	1
Zhimasu	1	0	1	0	1	0	0	1	1	0	1	1	0	0	1	1	0	1	1	0	1	1	1	0	1	0	0	1	0	0	1	0	1	0	1	0	1	0	0	1	0	0	1	0	1	0	0	1	1
Qixiaxiaoxiangshui	1	0	0	1	0	0	0	1	1	0	1	1	0	1	0	1	1	0	1	0	1	1	1	1	0	0	0	1	0	1	0	1	1	1	0	1	1	0	0	0	1	1	1	0	1	0	1	1	0
Jianbali	1	0	1	0	1	1	0	1	1	0	1	1	0	0	1	1	1	0	1	0	1	1	0	1	1	0	0	0	1	0	1	1	0	0	1	0	1	1	0	0	0	1	1	0	1	0	1	1	1
Mangyuanxiang	0	1	1	0	1	0	0	0	1	0	1	1	1	0	1	1	1	0	0	1	0	1	0	1	0	0	0	1	0	1	1	0	1	1	0	1	1	1	1	0	0	0	1	1	1	0	0	1	0
Balixiang	1	0	1	0	0	1	0	1	1	0	1	1	1	0	0	1	1	0	0	0	1	1	0	1	1	0	0	1	0	1	0	1	1	0	1	1	1	1	1	1	0	0	1	0	1	0	0	1	1
Hongbalixiang	1	1	1	0	1	0	0	1	1	0	1	1	0	1	0	1	1	0	0	1	0	0	1	1	1	0	1	1	0	1	0	1	1	1	0	1	1	1	0	0	0	0	1	0	1	0	1	1	1
Tianqiuzi	1	1	0	0	1	0	0	0	1	0	1	1	0	1	0	1	1	0	1	0	1	1	0	1	1	0	0	1	0	1	0	1	1	1	0	0	1	0	0	0	0	1	1	0	1	1	1	1	1
Saozhoumiaozi	1	1	1	0	1	1	0	1	1	0	1	1	0	1	1	1	1	0	1	0	1	1	0	1	1	0	0	1	0	1	0	1	1	1	0	1	1	0	0	1	0	0	1	0	1	0	1	1	1
Xiehuatian	1	1	1	0	1	0	1	0	1	0	1	1	0	1	0	1	1	0	1	0	1	0	1	1	1	0	0	1	0	1	1	1	1	0	1	1	1	0	1	0	0	1	1	0	1	1	1	1	0
Reqiuzi	1	0	1	0	1	0	0	0	1	0	1	1	0	1	0	1	1	0	1	0	1	1	1	1	0	0	0	1	0	1	0	1	1	0	1	1	1	1	0	1	0	1	1	1	1	0	1	1	0
Ruanerli	1	0	1	0	1	0	0	0	1	0	1	1	0	1	0	1	1	0	1	0	1	1	0	1	1	1	0	1	0	1	0	1	0	1	1	1	1	0	1	1	0	0	1	1	1	0	1	1	1
Yaguangli	1	0	1	0	1	1	0	1	1	0	1	1	0	1	1	1	0	1	1	0	1	1	1	1	0	0	0	1	0	1	0	1	0	0	1	0	1	1	0	0	0	1	1	1	1	1	1	1	1
Nanguoli	1	1	1	0	1	0	0	0	1	0	1	1	1	0	1	1	1	0	1	0	1	1	1	1	1	0	0	1	0	1	1	1	1	0	1	1	1	0	0	0	0	1	1	0	1	1	1	1	1
Hongnanguoli	1	1	1	0	1	0	0	1	1	0	1	1	1	0	1	1	1	0	1	0	1	1	1	1	1	0	0	1	0	1	1	1	1	0	1	0	1	0	0	0	0	1	1	0	1	0	1	1	1
Huagai	1	0	1	0	0	1	0	0	1	0	1	1	0	1	0	1	1	0	1	1	0	1	0	1	0	0	0	1	0	0	0	1	1	0	1	1	1	0	0	0	0	1	1	0	1	0	1	1	1
P. xerophila 1	0	1	1	0	1	0	1	1	1	0	1	1	0	1	0	1	1	0	1	0	0	0	0	1	0	0	0	1	0	1	1	0	0	1	1	0	1	0	0	1	0	1	1	0	1	0	1	1	1
P. xerophila 2	1	0	1	0	1	0	0	1	1	0	1	1	0	0	1	1	1	0	1	0	1	1	0	1	1	0	0	1	1	0	1	1	0	1	1	0	1	0	1	0	0	1	1	0	1	0	1	1	1
P. xerophila 3	1	0	0	0	1	0	1	1	1	0	1	1	0	1	0	1	1	0	1	1	0	0	1	1	1	1	0	1	0	1	0	1	0	0	1	1	1	0	0	1	0	1	1	0	1	0	1	1	1
P. xerophila 4	0	0	0	0	1	0	1	0	1	0	1	1	0	0	1	1	1	1	0	0	1	0	0	1	0	1	0	1	0	1	1	1	0	1	1	1	1	0	0	1	0	1	1	0	1	0	1	1	1
P. xerophila 5	1	0	1	0	0	1	1	0	1	0	1	1	1	0	1	1	1	0	1	0	1	1	0	1	0	1	0	0	1	1	1	1	0	0	1	1	1	0	1	0	0	0	1	0	1	0	1	1	1
Ruantaijuju	1	1	1	1	0	1	0	0	1	0	1	1	0	1	1	1	0	1	1	0	1	0	1	0	1	1	0	1	0	1	0	1	0	0	1	0	1	0	0	0	1	0	1	1	1	1	0	1	0
Zaoshujuju	1	0	1	1	0	1	0	1	1	0	1	1	0	1	0	1	0	1	1	0	1	0	1	1	0	1	0	1	0	1	0	1	1	0	1	0	1	0	0	0	0	0	1	1	1	1	1	1	0
Hesejuju	1	1	1	1	0	1	1	0	1	0	1	1	0	1	1	1	1	1	1	0	1	0	1	0	1	1	0	1	0	1	0	1	0	1	1	0	1	0	1	0	1	0	1	1	1	1	0	1	0
Kunqieke	1	1	1	0	1	1	0	1	1	0	1	1	0	1	1	1	1	0	1	0	1	1	1	1	0	0	0	1	0	1	1	1	0	1	1	0	1	0	0	1	1	0	1	1	0	1	1	1	1
Kucheamute	1	1	1	0	1	1	0	1	1	0	1	1	1	0	1	1	0	1	1	0	1	1	1	1	0	0	0	1	0	1	1	1	0	1	1	0	1	1	0	1	1	1	1	1	0	1	0	1	0
Korlaxiangli	1	0	1	0	0	1	0	1	1	0	1	1	1	0	1	1	0	1	1	0	1	1	1	1	0	1	0	1	1	0	1	1	1	0	1	1	1	0	0	0	1	1	1	0	1	0	0	1	0
P. hondoensis	1	1	1	1	0	1	1	0	1	0	1	1	1	0	1	1	0	1	0	0	1	1	0	1	1	0	0	1	0	0	1	0	1	1	0	1	1	0	0	1	0	0	0	1	1	0	1	1	0
P. hopeiensis	1	0	1	0	0	1	0	1	1	0	1	1	0	1	1	1	1	1	0	0	1	1	0	1	1	0	0	1	1	0	1	0	1	1	0	1	1	0	0	0	0	1	1	0	1	0	1	1	1
P. phaeocarpa	1	0	1	0	0	1	1	0	1	0	1	1	0	1	1	1	1	0	1	0	1	1	0	1	0	1	1	1	0	1	1	1	0	0	1	1	1	0	0	0	0	0	1	1	1	0	1	1	1
P. gharbiana 789	1	1	0	0	1	1	1	1	1	0	1	1	0	1	0	1	1	0	1	1	0	0	1	0	1	0	0	1	0	1	0	1	0	0	1	0	1	1	0	1	0	0	1	0	1	1	1	1	1
P. cordata 750	1	1	1	0	0	1	1	0	1	0	0	1	0	1	1	1	1	0	1	1	1	0	1	1	0	0	0	1	0	1	0	1	1	0	1	0	1	0	0	1	0	1	1	0	1	0	1	1	0
P. salicifolia 2720	1	1	1	0	1	1	1	0	1	0	0	1	1	0	1	1	0	1	1	0	1	0	1	1	0	0	1	1	0	1	0	1	1	0	1	0	1	0	1	1	1	1	1	1	0	0	1	1	1
[truncated: 2,785 more columns]

## Sheet: Sheet2
	88	45	86	14	57	49	30	57	93	1	85	93	16	52	66	87	77	31	68	21	77	73	29	88	30	30	7	88	27	46	70	77	53	37	71	66	93	16	30	41	11	47	90	33	85	21	83	93	61
[truncated: 2,831 more columns]

## Sheet: Sheet3
0		0		0		0		0		0		0		0		1		0		0		0		0
0		0		0		0		0		1		0		0		1		0		0		2		0
0		0		1		0		1		1		1		0		2		0		1		2		0
0		0		3		0		1		1		1		0		3		0		2		2		0
0		0		3		0		1		1		2		1		3		1		2		3		1
0		0		3		0		1		1		2		2		3		1		2		3		2
0		1		6		1		2		3		2		2		3		1		3		3		2
0		1		6		1		2		3		3		3		4		2		3		4		2
0		1		7		1		4		5		3		4		5		2		5		4		2
0		1		9		2		4		5		3		4		5		2		6		5		3
0		2		9		3		5		6		4		4		6		2		6		5		3
0		2		10		3		5		6		4		4		7		3		6		6		5
0		3		10		3		6		7		6		4		7		4		8		6		5
0		3		10		4		7		7		7		5		9		4		8		8		5
0		3		11		4		7		7		7		6		12		4		8		8		6
0		4		12		5		9		8		7		6		18		5		8		9		8
0		5		12		5		11		8		8		6		18		5		8		9		9
0		5		15		7		14		8		8		7		20		5		9		10		9
0		5		17		10		15		9		9		8		21		6		9		11		10
0		5		19		10		21		10		9		8		23		6		10		11		12
0		5		19		12		21		11		9		8		23		7		12		11		13
0		6		21		12		21		12		10		9		23		8		12		12		15
0		6		21		12		22		13		10		10		24		8		12		13		19
0		6		22		14		23		13		11		10		24		8		13		13		20
0		7		23		15		23		13		11		10		26		9		14		13		21
0		7		24		15		26		13		11		10		27		9		14		14		22
0		7		24		15		26		15		12		13		27		10		14		14		24
0		8		25		16		28		15		12		15		29		10		15		15		25
0		8		25		16		29		16		12		15		30		10		15		15		25
0		9		26		17		29		17		14		15		30		11		15		16		26
0		9		26		17		29		18		15		16		31		11		16		16		26
0		10		28		18		30		18		17		16		31		13		19		16		27
0		10		28		20		30		18		18		17		31		13		20		16		30
0		10		29		21		30		19		19		17		33		13		22		17		31
0		11		29		21		31		19		19		18		34		14		22		17		31
0		11		30		23		31		22		20		18		35		14		23		17		31
0		11		31		24		32		25		22		19		36		14		25		18		31
0		12		32		24		33		26		22		19		37		15		25		19		31
0		12		33		24		34		26		22		21		37		15		25		19		32
0		12		34		25		35		27		23		21		38		16		27		19		33
0		14		34		25		35		27		23		22		40		16		27		20		35
0		14		36		25		36		28		23		22		40		16		28		20		36
0		14		37		26		38		29		24		23		40		17		28		21		39
0		14		37		27		40		30		24		23		42		17		28		21		40
0		15		38		27		41		30		24		26		43		19		29		22		42
0		15		39		27		45		31		24		27		43		19		30		23		43
0		15		39		28		46		31		25		27		44		20		31		24		43
1		15		40		29		46		32		25		28		44		21		31		24		45
1		15		40		29		48		32		25		31		44		21		32		26		46
1		16		40		29		49		33		26		32		45		22		33		27		46
1		16		41		29		49		34		26		32		45		22		33		27		47
1		16		41		29		50		35		26		33		46		22		34		28		49
1		16		44		30		52		35		27		33		46		23		35		29		49
1		17		44		30		52		36		27		34		47		23		36		31		51
1		17		45		31		54		36		27		34		47		24		36		32		51
1		19		45		31		54		36		29		35		50		24		36		33		52
1		19		47		32		54		37		29		35		50		24		37		33		52
1		19		47		32		56		38		30		35		51		25		38		34		54
1		20		49		32		60		39		31		36		51		25		41		34		55
1		20		49		33		60		40		32		36		51		26		42		35		56
1		20		49		35		60		42		32		37		52		28		43		36		57
1		21		50		35		61		43		33		38		53		28		44		37		57
1		21		52		36		61		44		34		38		55		28		44		38		59
1		22		52		36		61		44		34		38		55		29		44		38		60
1		22		54		36		62		46		35		39		55		30		44		38		60
1		23		56		36		63		46		35		39		56		32		45		39		61
1		24		56		37		63		46		35		39		57		34		45		40		61
1		24		57		37		64		46		35		39		57		34		46		41		62
1		25		57		38		65		47		35		40		58		34		46		41		62
1		25		57		40		66		47		35		40		59		35		46		42		63
1		26		58		40		68		47		35		40		59		35		46		42		63
1		26		58		42		68		47		35		40		61		36		47		43		63
1		26		60		43		68		49		36		41		61		37		48		43		64
1		27		60		43		68		49		36		41		62		37		49		43		66
1		27		61		44		68		49		36		41		64		37		50		43		66
1		29		63		44		68		50		37		45		65		38		51		43		67
1		29		64		45		69		50		37		45		65		38		53		44		68
1		30		65		45		69		50		38		45		66		39		55		44		68
1		30		66		46		69		51		39		46		67		40		56		45		68
1		32		66		46		70		51		39		46		67		40		56		45		70
1		32		66		46		71		52		39		48		67		40		56		46		70
1		32		68		46		71		52		43		49		67		40		57		47		70
1		32		68		48		72		53		43		49		67		41		57		48		71
1		32		69		48		72		53		43		51		68		41		57		49		71
1		35		71		49		72		54		43		52		68		42		58		49		71
1		36		72		50		72		54		44		52		68		42		59		49		72
1		36		74		50		73		54		44		52		68		42		60		50		72
1		36		74		51		75		54		45		52		68		43		62		50		72
1		37		75		52		75		54		47		53		69		44		62		50		73
1		37		75		53		75		54		48		53		70		44		63		52		74
1		37		75		53		76		54		48		56		70		45		64		52		74
1		38		75		53		76		55		49		56		70		46		64		52		74
1		39		76		53		76		55		49		56		71		47		64		53		74
1		40		76		54		77		55		50		57		71		47		65		54		75
1		40		76		54		77		55		50		58		71		48		65		55		75
1		40		76		54		77		55		52		59		71		48		65		56		75
1		41		78		54		77		56		52		59		71		49		67		56		75
1		41		78		55		80		56		52		60		72		49		67		56		76
1		41		79		55		80		58		53		60		72		49		67		56		77
1		42		79		56		80		58		53		61		73		50		68		59		77
1		42		79		57		81		58		54		61		73		51		68		60		78
1		43		80		57		81		58		54		61		73		51		68		60		78
1		44		80		58		82		58		54		61		73		51		68		61		79
1		44		81		58		82		59		55		61		73		51		69		61		79
1		44		81		59		83		60		55		61		74		52		69		61		80
1		46		81		59		83		60		56		62		74		52		69		61		80
1		46		82		59		83		60		57		62		75		52		71		62		80
1		46		82		60		83		60		57		64		75		53		72		62		80
1		47		82		62		84		60		58		64		76		53		73		62		81
1		48		83		63		84		61		58		64		77		54		73		62		81
1		50		83		63		84		61		58		64		77		54		73		62		82
1		50		83		63		85		62		58		65		77		54		73		62		83
1		50		84		64		85		63		59		66		77		57		73		63		83
1		50		85		64		85		63		59		66		77		57		73		63		84
1		50		85		64		85		64		60		66		78		57		73		63		84
1		51		85		65		85		64		60		67		78		57		73		64		84
1		52		86		65		86		64		60		68		78		58		74		64		84
1		52		86		66		86		64		60		68		78		58		74		65		85
1		53		86		67		86		64		61		68		78		58		75		65		85
1		53		86		67		86		65		61		68		78		59		75		66		85
1		55		86		67		86		66		61		69		79		59		75		66		85
1		55		87		67		87		67		62		70		79		60		76		67		85
1		55		87		68		87		67		62		70		80		61		77		67		86
1		56		87		68		87		68		62		70		81		62		77		68		86
1		57		87		69		88		69		62		71		81		62		77		68		86
1		58		87		69		88		69		62		72		81		62		77		68		86
1		58		88		69		88		69		63		72		81		62		77		68		86
1		59		88		69		88		70		64		72		81		63		77		69		86
1		59		88		69		88		70		64		72		82		63		77		69		86
1		59		88		70		89		71		64		73		82		63		77		70		87
1		60		89		71		89		71		65		73		82		64		78		70		87
1		60		89		71		89		71		65		74		83		64		78		72		87
1		60		90		72		89		73		65		74		84		64		78		72		87
1		61		90		72		89		73		66		75		84		64		78		73		87
1		62		90		73		89		73		67		75		84		64		79		73		88
1		63		90		74		89		74		67		75		84		64		79		73		88
1		63		90		74		89		74		67		75		85		65		80		74		89
1		63		90		75		90		74		68		75		85		65		80		74		89
1		63		90		75		90		74		69		77		85		65		80		74		89
1		63		91		75		90		75		69		77		85		65		80		75		89
1		64		91		75		90		75		69		77		86		65		81		75		89
1		64		91		75		90		75		70		78		86		66		81		75		89
1		64		91		76		90		75		70		78		86		66		82		75		90
1		64		91		76		90		76		71		78		86		66		82		75		90
1		65		91		76		90		76		72		78		86		66		82		77		90
1		65		91		76		90		77		72		79		86		66		83		77		90
1		65		91		76		91		78		72		79		87		68		84		77		90
1		66		91		77		91		78		73		79		87		68		84		78		91
1		66		92		77		91		78		73		80		87		68		84		78		91
1		66		92		78		91		79		73		80		87		69		84		78		91
1		67		92		78		92		79		74		81		88		69		84		78		91
1		68		92		78		92		79		74		81		88		69		85		78		91
1		68		92		79		92		79		75		82		88		70		85		78		91
1		69		92		79		92		80		75		82		88		70		85		79		91
1		69		92		79		92		80		75		82		88		70		85		79		91
1		70		92		79		92		80		75		83		88		70		85		79		91
1		71		92		80		92		81		75		83		88		71		87		79		91
1		72		92		80		92		81		75		84		89		71		87		79		91
1		72		92		81		92		83		76		84		89		71		87		79		92
1		72		92		81		92		83		76		85		89		71		87		80		92
1		72		92		81		92		83		77		85		89		73		87		80		92
1		72		92		81		92		84		77		85		89		74		88		80		92
1		73		92		82		92		84		78		86		89		74		88		80		92
1		73		92		82		92		84		79		86		90		74		89		81		92
1		74		92		82		92		84		79		87		90		74		89		82		92
1		74		92		83		92		85		79		87		90		75		89		82		92
1		74		92		83		92		85		79		87		90		76		89		82		92
1		74		92		84		92		85		79		87		90		76		90		82		92
1		74		92		84		92		85		80		87		90		77		90		82		92
1		74		92		84		92		86		80		87		90		77		90		82		92
1		74		92		84		92		86		80		88		90		78		90		83		92
1		76		92		84		92		87		80		88		90		78		90		83		92
1		77				84		92		87		80		88		90		78		90		83		92
1		77				85		92		87		81		88		90		78		90		83		92
1		77				85		92		87		81		88		91		78		91		83		92
1		77				85				87		81		88		91		78		91		84		92
1		77				86				87		81		88		91		79		91		84		92
1		77				86				88		82		88		91		79		91		84		92
1		77				86				88		82		88		91		80		91		84		92
1		78				87				89		82		88		91		80		92		84		92
1		78				87				89		83		88		91		80		92		84		92
1		79				87				89		83		88		91		80		92		84		92
1		79				88				89		84		89		91		80		92		84		92
1		79				88				90		84		89		92		80		92		85		92
1		79				88				90		84		89		92		80		92		85		92
1		80				88				90		85		89		92		80		92		85		92
1		80				89				90		85		89		92		81		92		85		92
1		80				89				90		86		89		92		81		92		86		92
1		80				89				90		86		89		92		81		92		86		92
1		81				89				91		86		90		92		82		92		86		92
1		81				89				91		86		90		92		82		92		86		92
1		81				90				91		86		90		92		82		92		86		92
1		82				90				91		86		90		92		82		92		86		92
1		82				90				91		87		90		92		82		92		86		92
1		82				90				91		87		90		92		82		92		86		92
1		82				90				91		87		90		92		83		92		87		92
1		82				90				91		87		90		92		83		92		87		92
1		82				90				91		87		90		92		84				87		92
1		82				90				91		88		90		92		84				87		92
1		82				90				91		88		91		92		84				87		92
1		83				90				91		88		91		92		84				87		92
1		83				90				91		88		91		92		85				88		92
1		84				90				91		88		91		92		86				88		92
1		84				91				91		88		91		92		86				88		92
1		84				91				92		89		91		92		86				88		92
1		84				91				92		89		91		92		86				88		92
1		84				91				92		89		91		92		86				88		92
1		84				91				92		89		91				86				88
1		84				91				92		89		91				86				88
1		85				91				92		89		91				86				89
1		85				91				92		90		91				86				89
1		85				91				92		90		91				86				89
1		85				91				92		90		91				87				89
1		85				91				92		90		91				87				89
1		85				91				92		90		91				87				89
1		85				91				92		90		91				87				89
1		85				92				92		90		91				87				89
1		85				92				92		90		91				87				89
1		85				92				92		90		91				87				90
1		85				92				92		90		92				88				90
1		86				92				92		90		92				88				90
1		86				92				92		91		92				88				90
1		86				92				92		91		92				88				90
1		86				92				92		91		92				89				90
1		86				92				92		91		92				89				90
1		86				92				92		91		92				89				91
1		86				92				92		91		92				89				91
1		86				92				92		91		92				89				91
1		87				92				92		91		92				89				91
1		87				92				92		91		92				90				91
1		87				92				92		91		92				90				91
1		87				92				92		91		92				90				91
1		87				92				92		91		92				90				91
1		87				92				92		91		92				90				91
1		88				92				92		91		92				90				91
1		88				92				92		91		92				90				91
1		88				92				92		91		92				90				91
1		88				92				92		92		92				90				91
1		88				92				92		92		92				91				91
1		88				92				92		92		92				91				91
1		89				92				92		92		92				91				91
1		89				92				92		92		92				91				91
1		89				92						92		92				91				91
1		89				92						92		92				91				91
1		89				92						92		92				91				91
1		89				92						92		92				91				91
1		89										92		92				91				91
1		90										92		92				91				91
1		90										92		92				91				91
1		90										92						91				92
1		90										92						91				92
1		90										92						91				92
1		90										92						91				92
1		90										92						92				92
1		90										92						92				92
1		90										92						92				92
1		90										92						92				92
1		90										92						92				92
1		90										92						92				92
1		91										92						92				92
1		91										92						92				92
1		91										92						92				92
1		91										92						92				92
1		91										92						92				92
1		91										92						92				92
1		91										92						92				92
1		91										92						92				92
1		91										92						92				92
1		91										92						92				92
1		91										92						92				92
1		91																92				92
1		91																92				92
1		91																92				92
1		91																92				92
1		91																92				92
1		92																92				92
1		92																92				92
1		92																92				92
1		92																				92
1		92																				92
1		92																				92
1		92																				92
1		92																				92
1		92																				92
1		92																				92
1		92																				92
1		92																				92
1		92																				92
1		92																				92
1		92
1		92
1		92
1		92
1		92
1		92
1		92
1		92
1		92
1		92
1		92
1		92
1
1
1
1
1
1
1
1
1
1
1
1
1
1
1
1
1
1
1
1
1
1
1
1
1
1
1
1
1
1
1
1
1
1
1
1
1
1
1
1
1
1
1
1
1
1
1
1
1
1
1
1
1
1
1
1
1
1
1
1
1
1
1
1
1
1
1
1
1
1
1
1
1
1
1
1
1
1
1
1
1
1
1
1
1
1
1
1
1
1
1
1
1
1
1
1
1
1
1
1
1
1
1
1
1
1
1
1
2
2
2
2
2
2
2
2
2
2
2
2
2
2
2
2
2
2
2
2
2
2
2
2
2
2
2
2
2
2
2
2
2
2
2
2
2
2
2
2
2
2
2
2
2
2
2
2
2
2
2
2
2
2
2
2
2
2
2
2
2
2
2
2
2
2
2
2
2
2
2
2
2
2
2
2
2
2
2
2
2
2
2
2
2
2
2
2
2
2
2
2
2
2
2
2
2
2
2
2
2
2
2
2
2
2
2
2
2
2
2
2
2
2
2
2
2
2
2
2
2
2
2
2
2
2
2
2
2
2
2
2
2
2
2
2
2
2
2
2
2
2
2
2
2
2
2
2
2
2
2
2
2
2
2
2
2
3
3
3
3
3
3
3
3
3
3
3
3
3
3
3
3
3
3
3
3
3
3
3
3
3
3
3
3
3
3
3
3
3
3
3
3
3
3
3
3
3
3
3
3
3
3
3
3
3
3
3
3
3
3
3
3
3
3
3
3
3
3
3
3
3
3
3
3
3
3
3
3
3
3
3
3
3
3
3
3
3
3
3
3
3
3
3
3
3
3
3
3
3
3
3
3
3
3
3
3
3
3
3
3
3
3
4
4
4
4
4
4
4
4
4
4
4
4
4
4
4
4
4
4
4
4
4
4
4
4
4
4
4
4
4
4
4
4
4
4
4
4
4
4
4
4
4
4
4
4
4
4
4
4
4
4
4
4
4
4
4
4
4
4
4
4
4
4
4
4
4
4
4
4
4
4
5
5
5
5
5
5
5
5
5
5
5
5
5
5
5
5
5
5
5
5
5
5
5
5
5
5
5
5
5
5
5
5
5
5
5
5
5
5
5
5
5
5
5
5
5
5
5
5
5
5
5
5
5
5
5
5
5
5
5
5
5
5
6
6
6
6
6
6
6
6
6
6
6
6
6
6
6
6
6
6
6
6
6
6
6
6
6
6
6
6
6
6
6
6
6
6
6
6
6
6
6
6
6
6
6
6
6
6
6
6
6
6
6
6
6
6
6
6
6
6
6
6
6
7
7
7
7
7
7
7
7
7
7
7
7
7
7
7
7
7
7
7
7
7
7
7
7
7
7
7
7
7
7
7
7
7
7
7
7
7
7
7
7
7
7
7
7
7
7
7
7
7
7
7
7
7
7
7
7
7
7
7
7
7
7
8
8
8
8
8
8
8
8
8
8
8
8
8
8
8
8
8
8
8
8
8
8
8
8
8
8
8
8
8
8
8
8
8
8
8
8
8
8
8
8
8
8
8
8
8
8
8
8
8
8
9
9
9
9
9
9
9
9
9
9
9
9
9
9
9
9
9
9
9
9
9
9
9
9
9
9
9
9
9
9
9
9
9
9
9
9
9
9
9
9
9
9
9
9
9
9
9
9
9
9
9
10
10
10
10
10
10
10
10
10
10
10
10
10
10
10
10
10
10
10
10
10
10
10
10
10
10
10
10
10
11
11
11
11
11
11
11
11
11
11
11
11
11
11
11
11
11
11
11
11
11
11
11
11
11
11
11
11
11
11
11
11
11
11
11
11
11
11
11
11
11
12
12
12
12
12
12
12
12
12
12
12
12
12
12
12
12
12
12
12
12
12
12
12
12
12
12
12
12
12
12
12
12
12
13
13
13
13
13
13
13
13
13
13
13
13
13
13
13
13
13
13
13
13
13
13
13
13
13
13
13
13
13
13
13
13
13
13
13
13
13
13
13
13
13
13
14
14
14
14
14
14
14
14
14
14
14
14
14
14
14
14
14
14
14
14
14
14
14
14
14
14
14
14
14
14
14
14
14
14
14
14
14
15
15
15
15
15
15
15
15
15
15
15
15
15
15
15
15
15
15
15
15
15
15
15
15
15
15
15
15
15
15
15
15
15
15
15
15
15
15
15
16
16
16
16
16
16
16
16
16
16
16
16
16
16
16
16
16
16
16
16
16
16
16
16
16
16
16
16
16
16
16
16
16
16
16
16
16
16
16
17
17
17
17
17
17
17
17
17
17
17
17
17
17
17
17
17
17
17
17
17
17
18
18
18
18
18
18
18
18
18
18
18
18
18
18
18
18
18
18
18
18
18
18
18
18
18
18
18
18
18
18
18
18
18
18
18
18
18
18
18
18
18
18
19
19
19
19
19
19
19
19
19
19
19
19
19
19
19
19
19
19
19
19
19
19
19
19
19
19
19
19
19
19
19
19
19
19
20
20
20
20
20
20
20
20
20
20
20
20
20
20
20
20
20
20
20
20
20
20
20
20
20
20
20
20
20
20
21
21
21
21
21
21
21
21
21
21
21
21
21
21
21
21
21
21
21
21
21
21
21
21
21
21
21
22
22
22
22
22
22
22
22
22
22
22
22
22
22
22
22
22
22
22
22
22
22
22
22
23
23
23
23
23
23
23
23
23
23
23
23
23
23
23
23
23
23
23
23
23
23
24
24
24
24
24
24
24
24
24
24
24
24
24
24
24
24
24
24
24
24
24
24
24
24
24
24
24
25
25
25
25
25
25
25
25
25
25
25
25
25
25
25
25
25
25
25
25
25
25
25
25
25
25
25
25
25
25
25
25
25
25
25
25
25
26
26
26
26
26
26
26
26
26
26
26
26
26
26
26
26
26
26
26
26
26
26
27
27
27
27
27
27
27
27
27
27
27
27
27
27
27
27
27
27
27
27
27
27
27
28
28
28
28
28
28
28
28
28
28
28
28
28
28
28
28
28
28
28
28
28
28
28
28
29
29
29
29
29
29
29
29
29
29
29
29
29
29
29
29
29
29
29
29
29
29
29
29
29
29
29
29
29
29
29
29
29
29
30
30
30
30
30
30
30
30
30
30
30
30
30
30
30
30
30
30
30
30
30
30
30
30
31
31
31
31
31
31
31
31
31
31
31
31
31
31
31
31
31
31
31
31
31
31
31
31
31
31
32
32
32
32
32
32
32
32
32
32
32
32
32
32
32
32
32
32
32
32
32
32
32
32
32
33
33
33
33
33
33
33
33
33
33
33
33
33
33
33
33
33
33
33
33
33
33
33
33
33
33
34
34
34
34
34
34
34
34
34
34
34
34
34
34
34
34
34
34
35
35
35
35
35
35
35
35
35
35
35
35
35
35
35
35
35
35
35
35
35
36
36
36
36
36
36
36
36
36
36
36
36
36
36
36
36
36
36
36
36
37
37
37
37
37
37
37
37
37
37
37
37
37
37
37
37
37
37
37
37
38
38
38
38
38
38
38
38
38
38
38
38
38
38
38
38
38
38
39
39
39
39
39
39
39
39
39
39
39
39
39
39
39
39
39
39
39
39
39
39
39
40
40
40
40
40
40
40
40
40
40
40
40
40
40
40
40
40
41
41
41
41
41
41
41
41
41
41
41
41
41
41
41
41
41
41
41
41
41
41
41
41
41
42
42
42
42
42
42
42
42
42
42
42
42
42
42
42
43
43
43
43
43
43
43
43
43
43
43
43
43
43
43
43
43
43
43
43
43
44
44
44
44
44
44
44
44
44
44
44
44
44
44
44
44
44
44
44
44
44
44
45
45
45
45
45
45
45
45
45
45
45
46
46
46
46
46
46
46
46
46
46
46
46
[truncated: 880 more rows]

## Sheet: Sheet4
301	295	98.0066		98.0066				172
172	170	98.8372		98.8372				175
246	240	97.561		97.561				197
175	173	98.8571		98.8571				207
242	241	99.5868		99.5868				207
270	268	99.2593		99.2593				242
249	245	98.3936		98.3936				246
207	207	100		100				249
278	274	98.5612		98.5612				270
197	195	98.9848		98.9848				278
289	288	99.654		99.654				289
207	203	98.0676		98.0676				301
2833	2799	98.7999		98.7999
